# Supplementary material for: Cytotoxicity and Nitric Oxide Production Inhibitory Activities of Compounds Isolated from the Plant Pathogenic Fungus Curvularia sp
Source: J Fungi (Basel). 2021 May 22;7(6):408. doi: 10.3390/jof7060408 (PMC8224630; doi:10.3390/jof7060408)
Supplement: Supplementary file 1 [file jof-07-00408-s001.zip]

Archive with 1 entries (1 files):
- jof-1234406-supplementary.pdf
